# Supplementary material for: Efficient Synthesis of 4,8-Dibromo Derivative of Strong Electron-Deficient Benzo[1,2-d:4,5-d’]bis([1,2,3]thiadiazole) and Its SNAr and Cross-Coupling Reactions
Source: Molecules. 2022 Oct 30;27(21):7372. doi: 10.3390/molecules27217372 (PMC9655153; doi:10.3390/molecules27217372)
Supplement: Supplementary file 1 [file molecules-27-07372-s001.zip]

Archive with 1 entries (1 files):
- molecules-1999475-supplementary.pdf
